# Supplementary material for: Design and Visualization of a Hierarchical Metamaterial with Tunable Stiffness
Source: Research (Wash D C). 2025 Oct 16;8:0874. doi: 10.34133/research.0874 (PMC12696698; doi:10.34133/research.0874)
Supplement: Supplementary 1 — Notes S1 to S6 Figs. S1 to S12 Tables S1 and S2 Movies S1 to S4 Supplementary Code Reference [54] [file research.0874.f1.zip]

Archive with 6 entries (6 files):
- Movie_S1.mp4
- Movie_S2.mp4
- Movie_S3.mp4
- Movie_S4.mp4
- Revised Supplementary Material.docx
- Supplementary Code.m
