# Supplementary material for: Design and Visualization of a Hierarchical Metamaterial with Tunable Stiffness
Source: Research (Wash D C). 2025 Oct 16;8:0874. doi: 10.34133/research.0874 (PMC12696698; doi:10.34133/research.0874)
Supplement: Supplementary 1 — Notes S1 to S6 Figs. S1 to S12 Tables S1 and S2 Movies S1 to S4 Supplementary Code Reference [54] [file research.0874.f1.zip › Supplementary Code.m]

Multi_Table=[];
Record=[];
i=0;
I=8;%input
L00=zeros(1,1);
multi_level=0;
Pi1=multi_level;
while i<I+1
    %µÝÍÆ£¬I=0,1Ê±²»´æÔÚmulti-level configurations
    single_level=i+1;
    rows = 2^floor(i/2);
    cols = 2^floor((i+1)/2);
    
    if i==0
        L0=L00;
        Single_Table=generate_configuration_table(i+1, i);
    else
        Pi=(i-1)*i/2+Pi1+i*4*Pi1+4*Pi1*(4*Pi1-1)/2;
%         Pi=(i-1)*i/2+Pi1+i*2*Pi1+2*Pi1*(Pi1-1)/2;
        if Pi>0
            Multi_Table=generate_configuration_table(Pi, i);
            %Ô¤²âmulti-level¹¹ÐÍÊý
            if rows>r1
                direction='column';
            elseif cols>c1
                direction='row';
            end
            ss=1;
            for x=1:1:i-1
                for y=x+1:1:i
                    table1=filterCTable(Single_Table, x);
                    table2=filterCTable(Single_Table, y);
                    Table1_2=mergeTables(table1, table2, direction);
                    Multi_Table(rows*(ss-1)+1:rows*ss,2:cols+1)=Table1_2;
                    ss=ss+1;
                end
            end
            if Pi1>0
               for y=1:1:Pi1
                   table1=filterCTable(Multi_Table1, y);
                   table2=table1;
                   Table1_2=mergeTables(table1, table2, direction);
                   Multi_Table(rows*(ss-1)+1:rows*ss,2:cols+1)=Table1_2;
                   ss=ss+1;
               end
               %Çó¾µÏñ¡¢Ðý×ªºóµÄ±äÌå
               Pi2=Pi1;
               for y=1:1:Pi1
                   table_y=filterCTable(Multi_Table1, y);
                   table_y1=horizontalMirror(table_y);
                   table_y2=verticalMirror(table_y);
                   isSymmetric = isequaln(table_y2, table_y1);
                   if isSymmetric
                       table_y2=[];
                   end
                   table_y3=rotate180(table_y);
                   isSymmetric = isequaln(table_y3, table_y1);
                   if isSymmetric
                       table_y3=[];
                   end
                   isSymmetric = isequaln(table_y3, table_y2);
                   if isSymmetric
                       table_y3=[];
                   end
                   Multi_Table2=Multi_Table1;
                   if isempty(table_y1)
                       Pi2=Pi2+0;
                   else
                       Multi_Table2=mergeCells(table_y1, Multi_Table1);
                       Pi2=Pi1+1;
                   end
                   if isempty(table_y2)
                       Pi2=Pi2+0;
                   else
                       Multi_Table2=mergeCells(table_y2, Multi_Table2);
                       Pi2=Pi2+1;
                   end
                   if isempty(table_y3)
                       Pi2=Pi2+0;
                   else
                       Multi_Table2=mergeCells(table_y3, Multi_Table2);
                       Pi2=Pi2+1;
                   end
                  
                   
               end
            
               for x=1:1:i
                   table1=filterCTable(Single_Table, x);
                   for y=1:1:Pi2
                       table2=filterCTable(Multi_Table2, y);
                       Table1_2=mergeTables(table1, table2, direction);
                       Multi_Table(rows*(ss-1)+1:rows*ss,2:cols+1)=Table1_2;
                       ss=ss+1;
                   end
               end
               for x=1:1:Pi2-1
                   for y=x+1:1:Pi2
                       table1=filterCTable(Multi_Table2, x);
                       table2=filterCTable(Multi_Table2, y);
                       Table1_2=mergeTables(table1, table2, direction);
                       Multi_Table(rows*(ss-1)+1:rows*ss,2:cols+1)=Table1_2;
                       ss=ss+1;
                   end
               end
               Multi_Table=Multi_Table(1:rows*(ss-1),:);
               %È¥³ý¿ÕÐÐ
               Multi_Table=filterSymmetricTables(Multi_Table);
               %È¥³ý¶Ô³Æ²¢ÖØÐÂÅÅÐò
               
            end
        end
        
        Single_Table=generate_configuration_table(i+1, i);
        Single_Table=processCTable(Single_Table);
        Size_multi_table=size(Multi_Table);
        multi_level=Size_multi_table(1)/rows;
        Multi_Table1=Multi_Table;
        r1 = 2^floor(i/2);
        c1 = 2^floor((i+1)/2);
    end
    %±íÊ¾Ã¿Ò»ÖÖsingle-level configuration
    Pi1=multi_level;
    Record1=[i,single_level,multi_level];
    Record=[Record;Record1];
    i=i+1;
end

function output_table = generate_configuration_table(Pi, i)
% GENERATE_CONFIGURATION_TABLE Éú³É¶à²ã½á¹¹ÅäÖÃ±í
% ²ÎÊýËµÃ÷£º
%   Pi: ÕýÕûÊý£¬×î´ó¹¹ÐÍÊý
%   i: ·Ç¸ºÕûÊý£¬²ã¼¶²ÎÊý
if nargin < 2
    error('ÐèÒªÁ½¸öÊäÈë²ÎÊý: Pi ºÍ i');
end
validateattributes(Pi, {'numeric'}, {'scalar', 'integer', 'positive'});
validateattributes(i, {'numeric'}, {'scalar', 'integer', 'nonnegative'});


pow_level = @(x) 2.^floor(x);  % ´´½¨Ö¸Êý¼ÆËãº¯Êý

row_base = pow_level(i/2);      % ROW¼ÆËã»ùÊý
rows = Pi * row_base;           % ×ÜÐÐÊý¹«Ê½: R = Pi ¡Á 2^floor(i/2)
col_level = pow_level((i+1)/2); % COL¼ÆËã»ùÊý
columns = col_level + 1;        % ×ÜÁÐÊý¹«Ê½: C = 2^floor((i+1)/2) + 1

% Éú³ÉµÚÒ»ÁÐ±êÇ© (Ó¦ÓÃKronecker»ý½øÐÐÀ©Õ¹)
label_base = arrayfun(@(k) ['C' num2str(k)], 1:Pi, 'UniformOutput', false)';

% ÐÞÕýºóµÄ±êÇ©Éú³É·½·¨
label_col = cellfun(@(x) repmat({x}, row_base, 1), label_base, ...
    'UniformOutput', false);
label_col = vertcat(label_col{:}); 

% Éú³ÉÊý×Ö²¿·Ö¾ØÕó (Ó¦ÓÃÈ«Áã¾ØÕó)
data_matrix = zeros(rows, columns-1); % 0¾ØÕóÎ¬¶È: R¡Á(C-1)

% ¹¹Ôì×îÖÕÊä³ö±í¸ñ
output_table = cell(rows, columns);
output_table(:,1) = label_col;  % Ìî³äÊ×ÁÐ±êÇ©

% Ìî³äÊýÖµ²¿·Ö£¨Ó¦ÓÃ¾ØÕó·Ö¿é¸³Öµ£©
for col = 2:columns
    output_table(:,col) = num2cell(data_matrix(:,col-1)); % ÊýÑ§±í´ïÊ½: cell_matrix(:,j) = 0 ?j¡Ý2
end

end

function modifiedTable = processCTable(inputTable)
% PROCESSCTABLE ¸ù¾ÝÊ×ÁÐ±êÊ¶´¦Àí±í¸ñÊý¾Ý
% ÊäÈë²ÎÊý:
%   inputTable - M¡ÁNµÄcellÊý×é£¬Ê×ÁÐÎª"C{k}"¸ñÊ½×Ö·û´®
% Êä³ö²ÎÊý:
%   modifiedTable - ´¦ÀíºóµÄcellÊý×é
validateattributes(inputTable, {'cell'}, {'2d'});
assert(size(inputTable,2)>=2, 'ÊäÈë±í¸ñ±ØÐëÖÁÉÙ°üº¬Á½ÁÐ');
assert(iscellstr(inputTable(:,1)), 'Ê×ÁÐ±ØÐëÎª×Ö·û´®ÀàÐÍ');

modifiedTable = inputTable; % ³õÊ¼»¯Êä³ö¾ØÕó
numericPattern = '^C(\d+)$'; % ÕýÔò±í´ïÊ½Æ¥Åä¹«Ê½: CºóÃæ½ô¸úÊý×Ö

for row = 1:size(inputTable,1)
    % ÌáÈ¡µ±Ç°ÐÐÊ×ÁÐ±êÊ¶
    currentLabel = strtrim(inputTable{row,1}); % ÒÆ³ýÇ°ºó¿Õ¸ñ
    
    % Ó¦ÓÃÕýÔò±í´ïÊ½½âÎö±êÊ¶
    [~, token] = regexp(currentLabel, numericPattern, 'match', 'tokens');
    
    % ÊýÑ§Âß¼­ÑéÖ¤
    if isempty(token)
        error('ÐÐ%dÊ×ÁÐ¸ñÊ½´íÎó: ÒªÇó¸ñÊ½ÎªCºó½ÓÕûÊý', row);
    end
    level = str2double(token{1}{1}) - 1; % ×ª»»ÎªÊýÖµÆ«ÒÆÁ¿£ºL = k-1
    
    % ÉèÖÃ¸ÃÐÐÊýÖµ
    for col = 2:size(inputTable,2)
        if isnumeric(inputTable{row,col})
            modifiedTable{row,col} = level;
        else
            modifiedTable{row,col} = num2str(level); % ´¦Àí·ÇÊýÖµÐÍÊý¾Ý
        end
    end
end
end

function mergedTable = mergeTables(table1, table2, direction)
% ÊäÈë²ÎÊý:
%   table1, table2: ´ýºÏ²¢µÄcellÊý×é±í¸ñ
%   direction: ºÏ²¢·½Ïò ('row'»ò'column')
% Êä³ö²ÎÊý:
%   mergedTable: ºÏ²¢ºóµÄÐÂ±í¸ñ
validateattributes(table1, {'cell'}, {'2d'}, 1);
validateattributes(table2, {'cell'}, {'2d'}, 2);
direction = validatestring(direction, {'row', 'column'}, 3);
[m1, n1] = size(table1);
[m2, n2] = size(table2);

switch direction
    case 'row'
        % ÐÐºÏ²¢Ìõ¼þ: n1 == n2
        if n1 ~= n2
            error('´úÊýÃ¬¶Ü: ÁÐÊý²»Ò»ÖÂ (table1ÁÐÊý=%d ¡Ù table2ÁÐÊý=%d)', n1, n2);
        end
        mergedTable = [table1, table2]; % Ë®Æ½Æ´½Ó
        
    case 'column'
        % ÁÐºÏ²¢Ìõ¼þ: m1 == m2
        if m1 ~= m2
            error('´úÊýÃ¬¶Ü: ÐÐÊý²»Ò»ÖÂ (table1ÐÐÊý=%d ¡Ù table2ÐÐÊý=%d)', m1, m2);
        end
        mergedTable = [table1; table2]; % Ë®Æ½Æ´½Ó
end
end

function filteredTable = filterCTable(inputTable, i)
% FILTERCTABLE ¸ù¾ÝÊ×ÁÐ±êÊ¶¾«È·¹ýÂË±í¸ñ
% ÊäÈë²ÎÊý:
%   inputTable - ÊäÈë±í¸ñ (cellÊý×é»òtableÀàÐÍ)
%   i - Ä¿±ê±êÊ¶µÄÐòºÅ (ÕýÕûÊý)
% Êä³ö²ÎÊý:
%   filteredTable - ´¦ÀíºóµÄ±í¸ñ (ÓëÊäÈëÀàÐÍÒ»ÖÂ)

validateattributes(i, {'numeric'}, ...
    {'scalar', 'integer', 'positive'}, 2);

isCellInput = iscell(inputTable);
if istable(inputTable)
    inputCell = table2cell(inputTable);
else
    validateattributes(inputTable, {'cell'}, {'2d'}, 1);
    inputCell = inputTable;
end
targetLabel = ['C' num2str(i)]; % Éú³ÉÄ¿±ê±êÇ©
firstCol = inputCell(:,1);       % ÌáÈ¡Ê×ÁÐ

% ½¨Á¢Âß¼­Ë÷Òý¾ØÕó (Ê±¼ä¸´ÔÓ¶ÈO(n))
isValidRow = cellfun(@(x) strcmpi(x, targetLabel), firstCol);

% ÊýÑ§µÈ¼ÛÌõ¼þ:
% Let R = {r | inputCell(r,1) == targetLabel}
% filteredData = inputCell(R, 2:end)

filteredData = inputCell(isValidRow, 2:end); % É¾³ýÊ×ÁÐ

if istable(inputTable)
    filteredTable = cell2table(filteredData, ...
        'VariableNames', inputTable.Properties.VariableNames(2:end));
elseif isCellInput
    filteredTable = filteredData;
else
    filteredTable = filteredData;
end
end

function mirroredTable = horizontalMirror(inputTable)
% Ë®Æ½¾µÏñ±í¸ñ²¢ÑéÖ¤¶Ô³ÆÐÔ
% ÊäÈë: inputTable - ¶þÎ¬±í¸ñ (table/cell/array)
% Êä³ö: mirroredTable - ¾µÏñ±í¸ñ»ò¿Õ±í¸ñ

mirroredTable = inputTable(:, end:-1:1);

% ¶¨Òå¹ãÒåµÈ¼Û¹ØÏµ
isSymmetric = false;
if istable(inputTable)
    % ±í¸ñÀàÐÍÐèÍ¬Ê±ÑéÖ¤Êý¾ÝºÍÔªÊý¾Ý
    colNames = inputTable.Properties.VariableNames;
    isSymmetric = isequal(inputTable, mirroredTable) && ...
        isequal(colNames, fliplr(colNames));
else
    % ÊýÖµ¾ØÕó»òcellÊý×éÖ±½Ó±È½Ï
    isSymmetric = isequaln(inputTable, mirroredTable);
end

if isSymmetric
    % ´´½¨¿ÕÈÝÆ÷ (±£³ÖÔ­Ê¼ÀàÐÍ)
    if istable(inputTable)
        mirroredTable = inputTable([], :); 
    else
        mirroredTable = inputTable([]); 
    end
end
end

function mirroredTable = verticalMirror(inputTable)
% ´¹Ö±¾µÏñ±í¸ñ²¢ÑéÖ¤¶Ô³ÆÐÔ
% ÊäÈë: inputTable - ¶þÎ¬±í¸ñ (table/cell/array)
% Êä³ö: mirroredTable - ¾µÏñ±í¸ñ»ò¿Õ±í¸ñ

mirroredTable = inputTable(end:-1:1, :); % ÐÐË³Ðò·´×ª

isSymmetric = false;
if istable(inputTable)
    % ±í¸ñÀàÐÍÐèÍ¬Ê±ÑéÖ¤Êý¾ÝºÍÔªÊý¾Ý
    dataEqual = isequaln(inputTable, mirroredTable);
    
    % ÐÐÃû¶Ô³ÆÐÔÑéÖ¤ (ÊýÑ§Ìõ¼þ: R = reverse(R))
    rowNames = inputTable.Properties.RowNames;
    if isempty(rowNames)
        rowNamesSym = true;
    else
        rowNamesSym = isequal(rowNames, rowNames(end:-1:1));
    end
    
    isSymmetric = dataEqual && rowNamesSym;
else
    % ÊýÖµ¾ØÕó»òcellÊý×éÖ±½Ó±È½Ï
    isSymmetric = isequaln(inputTable, mirroredTable);
end

if isSymmetric
    % ´´½¨¿ÕÈÝÆ÷ (±£³ÖÔ­Ê¼ÀàÐÍ)
    if istable(inputTable)
        mirroredTable = inputTable([], :); 
    else
        mirroredTable = inputTable([]); 
    end
end
end

function rotatedTable = rotate180(inputTable)
% ¾ØÕó180¶ÈÐý×ª¼°¶Ô³ÆÐÔÑéÖ¤
% ÊäÈë: inputTable - ¶þÎ¬±í¸ñ/Êý×é
% Êä³ö: rotatedTable - Ðý×ª½á¹û»ò¿Õ¾ØÕó

rotatedTable = inputTable(end:-1:1, end:-1:1); % ÐÐÁÐË«ÖØ·´×ª

isCentrosymmetric = false;
if istable(inputTable)
    % ±í¸ñÀàÐÍÐèÍ¬Ê±ÑéÖ¤Êý¾ÝºÍÔªÊý¾Ý
    dataEqual = isequaln(inputTable, rotatedTable);
    
    % ÐÐÃû¶Ô³ÆÑéÖ¤ (ÊýÑ§Ìõ¼þ: Rnames = reverse(Rnames))
    rowNames = inputTable.Properties.RowNames;
    rowNamesSym = isempty(rowNames) || isequal(rowNames, rowNames(end:-1:1));
    
    % ÁÐÃû¶Ô³ÆÑéÖ¤ (ÊýÑ§Ìõ¼þ: Cnames = reverse(Cnames))
    colNames = inputTable.Properties.VariableNames;
    colNamesSym = isempty(colNames) || isequal(colNames, colNames(end:-1:1));
    
    isCentrosymmetric = dataEqual && rowNamesSym && colNamesSym;
else
    % ÊýÖµ¾ØÕó»òcellÊý×éÖ±½Ó±È½Ï
    isCentrosymmetric = isequaln(inputTable, rotatedTable);
end

if isCentrosymmetric
    % ´´½¨¿ÕÈÝÆ÷ (±£³ÖÔ­Ê¼ÀàÐÍ)
    if istable(inputTable)
        rotatedTable = inputTable([], :); 
    else
        rotatedTable = inputTable([]); 
    end
end
end

function combinedCell = mergeCells(cell1, cell2)
    % ´Ócell2×îºóÒ»ÐÐ»ñÈ¡µ±Ç°×î´óCiÖµ
    lastLabel = cell2{end, 1};                  % ¼ÙÉè×îºóÒ»ÐÐµÄµÚÒ»ÁÐÊÇÀàËÆ'C3'µÄ×Ö·û´®
    currentNum = str2double(lastLabel(2:end));  % ÌáÈ¡Êý×Ö²¿·Ö
    
    % ´´½¨ÐÂÁÐ£¨Ci+1£©
    newCol = repmat({['C' num2str(currentNum+1)]}, size(cell1,1), 1);
    
    % ºáÏòÆ´½ÓÐÂÁÐµ½cell1Ç°
    newPart = [newCol, cell1];
    
    % ×ÝÏò×·¼Óµ½cell2Ä©Î²
    combinedCell = [cell2; newPart];
end

function filteredTable = filterSymmetricTables(inputCell)
% FILTERSYMMETRICTABLES ¹ýÂË¶Ô³Æ×Ó±í¸ñ²¢ÖØÐÂ±àºÅ±êÇ©
% ÊäÈë²ÎÊý:
%   inputCell - NÐÐµ¥Ôª¸ñÊý×é£¬µÚÒ»ÁÐÎª×Ö·û´®±êÇ©£¬ºóÐøÁÐÎªÊýÖµÊý¾Ý
% Êä³ö²ÎÊý:
%   filteredTable - ¹ýÂËºóµÄµ¥Ôª¸ñÊý×é£¬°üº¬ÖØÐÂ±àºÅµÄ±êÇ©

% ²ÎÊýÐ£Ñé
if nargin < 1
    error('±ØÐëÌá¹©ÊäÈë²ÎÊý');
end
if isempty(inputCell)
    filteredTable = cell(0);
    return;
end

% ÌáÈ¡±êÇ©ºÍÊý¾Ý
labels = inputCell(:,1);
data = inputCell(:,2:end);

% Ô¤´¦ÀíÎ¨Ò»±êÇ©
[uniqueLabels, ~, idx] = unique(labels, 'stable');
nLabels = numel(uniqueLabels);

% ³õÊ¼»¯±£Áô±ê¼Ç
keepRows = true(size(inputCell,1),1);

% Ö÷´¦ÀíÑ­»·£º¼ì²â¶Ô³Æ×Ó±í¸ñ
for i = 1:nLabels
    currentLabel = uniqueLabels{i};
    
    % Ìø¹ýÒÑ±ê¼ÇÉ¾³ýµÄÀà±ð
    if ~any(keepRows & (idx == i))
        continue;
    end
    
    % ÌáÈ¡µ±Ç°Àà±ð×Ó±í¸ñ
    mask = strcmp(labels, currentLabel);
    subTable = cell2mat(data(mask,:));
    rowsPerLabel = size(subTable,1);
    
    % Éú³ÉÈýÖÖ¶Ô³Æ±ä»»
    symOps = { 
        fliplr(subTable),        % Ë®Æ½¾µÏñ
        flipud(subTable),        % ´¹Ö±¾µÏñ
        flipud(fliplr(subTable)) % Ðý×ª180
    };
    
    % ¼ì²éÆäËûÀà±ð
    for j = 1:nLabels
        if j == i || ~any(keepRows & (idx == j))
            continue;
        end
        
        % ±È½Ï×Ó±í¸ñ
        targetLabel = uniqueLabels{j};
        targetMask = strcmp(labels, targetLabel);
        targetTable = cell2mat(data(targetMask,:));
        
        % ÅÐ¶ÏÊÇ·ñÎª¶Ô³Æ²Ù×÷
        for k = 1:numel(symOps)
            if isequal(targetTable, symOps{k})
                keepRows(targetMask) = false;
                break;
            end
        end
    end
end

% Éú³É³õ²½½á¹û
tempTable = inputCell(keepRows,:);

% ±êÇ©ÖØ±àºÅÄ£¿é
if ~isempty(tempTable)
    % »ñÈ¡´¦ÀíºóÊý¾ÝµÄÎ¨Ò»±êÇ©£¨°´³öÏÖË³Ðò£©
    [postLabels, ~, postIdx] = unique(tempTable(:,1), 'stable');
    
    % Éú³ÉÐÂ±êÇ©ÐòÁÐ
    nNewLabels = numel(postLabels);
    newLabels = arrayfun(@(x) sprintf('C%d',x), (1:nNewLabels)', 'UniformOutput', false);
    
    % ´´½¨±êÇ©Ó³Éä×Öµä
    labelMap = containers.Map(postLabels, newLabels);
    
    % Ìæ»»Ô­±êÇ©
    for i = 1:size(tempTable,1)
        tempTable{i,1} = labelMap(tempTable{i,1});
    end
    
    % ±£Ö¤×Ó±í¸ñÐÐÁ¬ÐøÐÔ
    orderedTable = cell(size(tempTable));
    ptr = 1;
    for k = 1:nNewLabels
        mask = (postIdx == k);
        nRows = sum(mask);
        orderedTable(ptr:ptr+nRows-1,:) = tempTable(mask,:);
        ptr = ptr + nRows;
    end
    filteredTable = orderedTable;
else
    filteredTable = tempTable;
end
end
